# Supplementary material for: Analysis of Soft Tissue N-Glycome Profiles in Oral Squamous Cell Carcinoma, a Pilot Study
Source: Int J Mol Sci. 2026 Jan 11;27(2):740. doi: 10.3390/ijms27020740 (PMC12841353; doi:10.3390/ijms27020740)
Supplement: Supplementary file 1 [file ijms-27-00740-s001.zip]

Archive with 1 entries (1 files):
- ijms-4046687-supplementary.pdf
